# Supplementary material for: The Impact of Exercise Training in a Hypobaric/Normobaric Hypoxic Environment on Cardiometabolic Health in Adults with Overweight or Obesity: A Systematic Review and Meta-Analysis
Source: Life (Basel). 2025 Mar 31;15(4):566. doi: 10.3390/life15040566 (PMC12028800; doi:10.3390/life15040566)
Supplement: Supplementary file 1 [file life-15-00566-s001.zip]

Archive with 1 entries (1 files):
- Supplemental material.pdf
